# Supplementary material for: Identification of antimicrobial resistance genes in Escherichia coli through network diffusion
Source: J Antimicrob Chemother. 2025 Nov 11;81(1):dkaf404. doi: 10.1093/jac/dkaf404 (PMC12802890; doi:10.1093/jac/dkaf404)
Supplement: dkaf404_Supplementary_Data [file dkaf404_supplementary_data.zip]

Archive with 2 entries (2 files):
- Ecoli AMR Revised highlight SUPPLEMENTARY 26set25.docx
- Supplementary Table S1.xlsx
