# Supplementary material for: Identification of antimicrobial resistance genes in Escherichia coli through network diffusion
Source: J Antimicrob Chemother. 2025 Nov 11;81(1):dkaf404. doi: 10.1093/jac/dkaf404 (PMC12802890; doi:10.1093/jac/dkaf404)
Supplement: dkaf404_Supplementary_Data [file dkaf404_supplementary_data.zip › Supplementary Table S1.xlsx]

## Sheet: All identified genes
Symbol	B number	is_seed	Essential_Gene	Sx_score	degree	betweenness	closeness	Description	Functional Annotation	KEGG annotation	KEGG Pathway
accD	b2316	NO	Unknown	0.0315421	6	0.491599	0.0026455	acetyl-CoA carboxyltransferase subunit β	Acetyl-coenzyme A carboxylase carboxyl transferase subunit beta (EC 6.4.1.2)	(RefSeq) acetyl-CoA carboxyltransferase subunit beta	eco01212: Fatty acid metabolism - Escherichia coli K-12 MG1655
acrA	b0463	YES	Non-essential	0.298003	14	131.478	0.00334448		Acriflavine resistance protein A precursor	(RefSeq) multidrug efflux pump membrane fusion lipoprotein AcrA	eco01501: beta-Lactam resistance - Escherichia coli K-12 MG1655
acrB	b0462	NO	Non-essential	0.0658289	4	0.49202	0.0026738	Protein subunit of AcrA-AcrB-TolC multidrug efflux complex. AcrB functions as a herterotrimer which forms the inner membrane component and is primarily responsible for substrate recognition and energy transduction by acting as a drug/proton antiporter.	Acriflavine resistance protein B	(RefSeq) multidrug efflux pump RND permease AcrB	eco01501: beta-Lactam resistance - Escherichia coli K-12 MG1655
acrD	b2470	NO	Non-essential	0.0691195	7	10.8478	0.0027933	AcrD is an aminoglycoside efflux pump expressed in E. coli. Its expression can be induced by indole, and is regulated by baeRS and cpxAR.	Probable aminoglycoside efflux pump	(RefSeq) multidrug efflux pump RND permease AcrD	Not in an overexpressed pathway
acrR	b0464	YES	Non-essential	0.47367	12	66.5919	0.00322581		Potential acrAB operon repressor	(RefSeq) DNA-binding transcriptional repressor AcrR	Not in an overexpressed pathway
ampC	b4150	YES	Non-essential	0.291891	5	20.3182	0.00316456	class C ampC beta-lactamase (cephalosporinase) enzyme described in Escherichia coli shown clinically to confer resistance to penicillin-like and cephalosporin-class antibiotics.	Beta-lactamase precursor (EC 3.5.2.6)	(RefSeq) beta-lactamase	eco01501: beta-Lactam resistance - Escherichia coli K-12 MG1655
araC	b0064	NO	Non-essential	0.0554651	7	30.2952	0.0030581	DNA-binding transcriptional dual regulator	Arabinose operon regulatory protein	(RefSeq) DNA-binding transcriptional dual regulator AraC	Not in an overexpressed pathway
arfA	b4550	NO	Non-essential	0.0249444	16	0	0.00280112			(RefSeq) alternative ribosome-rescue factor A	Not in an overexpressed pathway
bamB	b2512	NO	Non-essential	0.0320233	6	0.253968	0.00293255	outer membrane protein assembly factor		(RefSeq) outer membrane protein assembly factor BamB	Not in an overexpressed pathway
basR	b4113	YES	Non-essential	0.233546	6	79.7259	0.00274725	BasRS is a two-component regulatory system. BasR is phosphorylated by BasS at high[Fe3+] levels. The BasRS system regulates the expression of pmrE, pmrF and pmrC, leading to antibiotic resistance.	Transcriptional regulatory protein basR/pmrA	(RefSeq) DNA-binding transcriptional dual regulator BasR	eco01503: Cationic antimicrobial peptide (CAMP) resistance - Escherichia coli K-12 MG1655
basS	b4112	YES	Non-essential	0.235592	8	157.832	0.00282486		Sensor protein basS/pmrB (EC 2.7.3.-)	(RefSeq) sensor histidine kinase BasS	eco01503: Cationic antimicrobial peptide (CAMP) resistance - Escherichia coli K-12 MG1655
cpxR	b3912	YES	Non-essential	0.282458	4	32.9254	0.00289017		Transcriptional regulatory protein cpxR	(RefSeq) DNA-binding transcriptional dual regulator CpxR	eco01503: Cationic antimicrobial peptide (CAMP) resistance - Escherichia coli K-12 MG1655
crp	b3357	NO	Non-essential	0.0354224	13	347.827	0.00352113	DNA-binding transcriptional dual regulator	Catabolite gene activator	(RefSeq) DNA-binding transcriptional dual regulator CRP	Not in an overexpressed pathway
cyaA	b3806	YES	Non-essential	0.182303	4	161.365	0.00294118	Adenylate cyclase toxin (ACT) from Bordetella pertussis is a member of the RTX (repeats in toxin) family of toxins. ACT binds cell membranes and cause disruption of the permeability barrier, leading to efflux of cell contents.	Adenylate cyclase (EC 4.6.1.1)	(RefSeq) adenylate cyclase	Not in an overexpressed pathway
dnaG	b3066	NO	Essential	0.0279612	14	25.6943	0.00362319	DNA primase	DNA primase (EC 2.7.7.-)	(RefSeq) DNA primase	Not in an overexpressed pathway
emrD	b3673	NO	Non-essential	0.0628005	6	177.758	0.00291545	EmrD is a multidrug transporter from the Major Facilitator Superfamily (MFS) primarily found in Escherichia coli. EmrD couples efflux of amphipathic compounds with proton import across the plasma membrane	Multidrug resistance protein D	(RefSeq) multidrug efflux pump EmrD	Not in an overexpressed pathway
emrE	b0543	YES	Non-essential	1.70944	0	0	NaN		EmrE protein	(RefSeq) DLP12 prophage; multidrug/betaine/choline efflux transporter EmrE	Not in an overexpressed pathway
fabB	b2323	NO	Essential	0.0422556	5	0	0.00261097	3-oxoacyl-[acyl carrier protein] synthase 1	3-oxoacyl-[acyl-carrier-protein] synthase I (EC 2.3.1.41)	(RefSeq) 3-oxoacyl-[acyl carrier protein] synthase 1	eco01212: Fatty acid metabolism - Escherichia coli K-12 MG1655
fabD	b1092	NO	Essential	0.0468599	8	107.503	0.00308642	[acyl-carrier-protein] S-malonyltransferase	Malonyl CoA-acyl carrier protein transacylase (EC 2.3.1.39)	(RefSeq) [acyl-carrier-protein] S-malonyltransferase	eco01212: Fatty acid metabolism - Escherichia coli K-12 MG1655
fabG	b1093	YES	Essential	0.342344	7	23.4857	0.002849		3-oxoacyl-[acyl-carrier protein] reductase (EC 1.1.1.100)	(RefSeq) 3-oxoacyl-[acyl-carrier-protein] reductase FabG	eco01212: Fatty acid metabolism - Escherichia coli K-12 MG1655
fabI	b1288	YES	Essential	0.294423	9	137.263	0.00309598	fabI is a enoyl-acyl carrier reductase used in lipid metabolism and fatty acid biosynthesis. The bacterial biocide Triclosan blocks the final reduction step in fatty acid elongation, inhibiting biosynthesis. Point mutations in fabI can confer resistance to Triclosan and Isoniazid.	Enoyl-[acyl-carrier-protein] reductase [NADH] (EC 1.3.1.9)	(RefSeq) enoyl-[acyl-carrier-protein] reductase	eco01212: Fatty acid metabolism - Escherichia coli K-12 MG1655
fabZ	b0180	NO	Essential	0.0403346	10	206.5	0.0031348	3-hydroxy-acyl-[acyl-carrier-protein] dehydratase	(3R)-hydroxymyristoyl-[acyl carrier protein] dehydratase (EC 4.2.1.-)	(RefSeq) 3-hydroxy-acyl-[acyl-carrier-protein] dehydratase	eco01212: Fatty acid metabolism - Escherichia coli K-12 MG1655
folB	b3058	NO	Non-essential	0.0323464	2	11.1201	0.00238663	dihydroneopterin aldolase	Dihydroneopterin aldolase (EC 4.1.2.25)	(RefSeq) dihydroneopterin aldolase	Not in an overexpressed pathway
folP	b3177	YES	Non-essential	0.210049	2	76.7613	0.00289855		Dihydropteroate synthase (EC 2.5.1.15)	(RefSeq) dihydropteroate synthase	Not in an overexpressed pathway
ftsA	b0094	NO	Essential	0.0292568	14	66.5236	0.00341297	essential cell division protein	Cell division protein ftsA	(RefSeq) cell division protein FtsA	Not in an overexpressed pathway
ftsI	b0084	YES	Essential	0.142851	15	54.7418	0.00347222		Peptidoglycan synthetase ftsI precursor	(RefSeq) peptidoglycan DD-transpeptidase FtsI	eco01501: beta-Lactam resistance - Escherichia coli K-12 MG1655
ftsK	b0890	NO	Essential	0.0321309	11	67.739	0.0033557	essential cell division protein	Cell division protein ftsK	(RefSeq) cell division DNA translocase FtsK	Not in an overexpressed pathway
ftsQ	b0093	NO	Essential	0.0288844	30	551.758	0.00383142	essential cell division protein	Cell division protein ftsQ	(RefSeq) cell division protein FtsQ	Not in an overexpressed pathway
ftsZ	b0095	NO	Essential	0.0293056	25	844.05	0.00421941		Cell division protein ftsZ	(RefSeq) cell division protein FtsZ	Not in an overexpressed pathway
glmU	b3730	NO	Essential	0.0323853	8	10.2992	0.00316456		Bifunctional glmU protein	(RefSeq) fused N-acetylglucosamine-1-phosphate uridyltransferase and glucosamine-1-phosphate acetyltransferase	Not in an overexpressed pathway
glpF	b3927	NO	Non-essential	0.0331059	2	0	0.0021978	glycerol facilitator	Glycerol uptake facilitator protein	(RefSeq) glycerol facilitator	Not in an overexpressed pathway
glpK	b3926	NO	Non-essential	0.0341141	4	91.424	0.0025641		Glycerol kinase (EC 2.7.1.30)	(RefSeq) glycerol kinase	Not in an overexpressed pathway
glpT	b2240	YES	Non-essential	0.362349	7	324.863	0.00274725	Point mutations to the active importer GlpT, which is involved with the uptake of many phosphorylated sugars, confer resistance to fosfomycin by reducing import of the drug into the bacteria.	Glycerol-3-phosphate transporter	(RefSeq) sn-glycerol 3-phosphate:phosphate antiporter	Not in an overexpressed pathway
gyrA	b2231	YES	Essential	0.154389	27	975.474	0.0041841		DNA gyrase inhibitory protein	(RefSeq) DNA gyrase subunit A	Not in an overexpressed pathway
gyrB	b3699	YES	Essential	0.134912	17	133.184	0.00374532		DNA gyrase subunit B (EC 5.99.1.3)	(RefSeq) DNA gyrase subunit B	Not in an overexpressed pathway
hpf	b3203	NO	Non-essential	0.0230817	17	0.0625	0.00287356		Acetaldehyde dehydrogenase (EC 1.2.1.10)	(RefSeq) ribosome hibernation-promoting factor	Not in an overexpressed pathway
infA	b0884	NO	Essential	0.024396	20	0.0434783	0.00316456		Translation initiation factor IF-1	(RefSeq) translation initiation factor IF-1	Not in an overexpressed pathway
katG	b3942	NO	Non-essential	0.0369436	8	172.804	0.00352113	catalase/hydroperoxidase	Peroxidase/catalase HPI (EC 1.11.1.6)	(RefSeq) catalase/hydroperoxidase HPI	Not in an overexpressed pathway
lacZ	b0344	NO	Non-essential	0.0349911	17	445.04	0.00393701		Beta-galactosidase (EC 3.2.1.23)	(RefSeq) beta-galactosidase	Not in an overexpressed pathway
lamB	b4036	YES	Non-essential	0.147295	9	29.4285	0.00334448		Maltoporin precursor	(RefSeq) maltose outer membrane channel/phage lambda receptor protein	Not in an overexpressed pathway
lepA	b2569	NO	Non-essential	0.0250715	18	7.85849	0.00325733	30S ribosomal subunit biogenesis factor	GTP-binding protein lepA	(RefSeq) 30S ribosomal subunit biogenesis factor LepA	Not in an overexpressed pathway
lpxA	b0181	NO	Essential	0.0348684	7	183.455	0.00309598	The LpxA gene is widely known to be involved in the biosynthesis of lipid A in Gram-negative bacteria and mutations to this gene may cause resistance to antimicrobial peptides that target the outer membrane.	Acyl-[acyl-carrier-protein]--UDP-N-acetylglucosamine O-acyltransferase (EC 2.3.1.129)	(RefSeq) acyl-[acyl-carrier-protein]--UDP-N-acetylglucosamine O-acyltransferase	eco01503: Cationic antimicrobial peptide (CAMP) resistance - Escherichia coli K-12 MG1655
lpxC	b0096	NO	Essential	0.0385143	14	372.028	0.00347222	The LpxC gene is widely known to be involved in the biosynthesis of lipid A in Gram-negative bacteria and mutations to this gene may cause resistance to antimicrobial peptides that target the outer membrane.	UDP-3-O-[3-hydroxymyristoyl] N-acetylglucosamine deacetylase (EC 3.5.1.-)	(RefSeq) UDP-3-O-acyl-N-acetylglucosamine deacetylase	Not in an overexpressed pathway
macB	b0879	NO	Non-essential	0.0425682	5	0.583333	0.00265957	MacB is an ATP-binding cassette (ABC) transporter that exports macrolides with 14- or 15- membered lactones. It forms an antibiotic efflux complex with MacA and TolC. macB corresponds to 1 locus in Pseudomonas aeruginosa PAO1 and 1 locus in Pseudomonas aeruginosa LESB58.	Macrolide-specific ABC-type efflux carrier	(RefSeq) ABC-type tripartite efflux pump ATP binding/membrane subunit	Not in an overexpressed pathway
marA	b1531	NO	Non-essential	0.105651	10	58.7915	0.00319489	In the presence of antibiotic stress, E. coli overexpresses the global activator protein MarA, which besides inducing MDR efflux pump AcrAB, also down- regulates synthesis of the porin OmpF.	Transcriptional activator of the MarA regulon.	(RefSeq) DNA-binding transcriptional dual regulator MarA	eco01503: Cationic antimicrobial peptide (CAMP) resistance - Escherichia coli K-12 MG1655
marB	b1532	NO	Unknown	0.0428085	3	0.125	0.00244499	multiple antibiotic resistance protein	Multiple antibiotic resistance protein marB	(RefSeq) multiple antibiotic resistance protein MarB	Not in an overexpressed pathway
marR	b1530	YES	Non-essential	0.395966	12	170.343	0.00321543		Multiple antibiotic resistance protein marR	(RefSeq) DNA-binding transcriptional repressor MarR	Not in an overexpressed pathway
mdaB	b3028	NO	Non-essential	0.121635	4	0	0.166667		Modulator of drug activity B	(RefSeq) NADPH:quinone oxidoreductase MdaB	Not in an overexpressed pathway
mdfA	b0842	YES	Non-essential	0.300744	6	24.9447	0.00324675		Multidrug translocase mdfA	(RefSeq) multidrug efflux pump MdfA/Na(+):H(+) antiporter/K(+):H(+) antiporter	Not in an overexpressed pathway
mdtK	b1663	NO	Non-essential	0.0666804	7	32.5623	0.00319489	A multidrug and toxic compound extrusions (MATE) transporter conferring resistance to norfloxacin, doxorubicin and acriflavine.		(RefSeq) multidrug efflux pump MdtK	Not in an overexpressed pathway
metG	b2114	NO	Essential	0.0253961	14	20.9743	0.0033557	methionine—tRNA ligase	Methionyl-tRNA synthetase (EC 6.1.1.10)	(RefSeq) methionine--tRNA ligase	Not in an overexpressed pathway
mipA	b1782	YES	Non-essential	0.645943	2	1	0.5		MltA-interacting protein precursor	(RefSeq) MltA-interacting protein	Not in an overexpressed pathway
mprA	b2684	NO	Non-essential	0.0596382	1	0	0.00234742	EmrR is a negative regulator for the EmrAB-TolC multidrug efflux pump in E. coli. Mutations lead to EmrAB-TolC overexpression.	Transcriptional repressor mprA	(RefSeq) DNA-binding transcriptional repressor MprA	Not in an overexpressed pathway
mraZ	b0081	NO	Non-essential	0.031775	9	0	0.00324675	DNA-binding transcriptional repressor	Protein mraZ	(RefSeq) DNA-binding transcriptional repressor MraZ	Not in an overexpressed pathway
mrdA	b0635	NO	Essential	0.0369603	11	29.9221	0.00328947	peptidoglycan DD-transpeptidase	Penicillin-binding protein 2	(RefSeq) peptidoglycan DD-transpeptidase MrdA	eco01501: beta-Lactam resistance - Escherichia coli K-12 MG1655
mrdB	b0634	NO	Essential	0.034829	12	20.0582	0.00332226	peptidoglycan glycosyltransferase MrdB	Rod shape-determining protein rodA	(RefSeq) SEDS family protein MrdB	Not in an overexpressed pathway
mreB	b3251	NO	Essential	0.0321661	13	83.186	0.00353357	dynamic cytoskeletal protein	Rod shape-determining protein mreB	(RefSeq) dynamic cytoskeletal protein MreB	Not in an overexpressed pathway
murA	b3189	YES	Non-essential	0.250963	14	681.107	0.00332226		UDP-N-acetylglucosamine 1-carboxyvinyltransferase (EC 2.5.1.7)	(RefSeq) UDP-N-acetylglucosamine 1-carboxyvinyltransferase	eco00550: Peptidoglycan biosynthesis - Escherichia coli K-12 MG1655
murC	b0091	NO		0.0369964	12	22.5339	0.00340136	UDP-N-acetylmuramate—L-alanine ligase		(RefSeq) UDP-N-acetylmuramate--L-alanine ligase	eco00550: Peptidoglycan biosynthesis - Escherichia coli K-12 MG1655
murD	b0088	NO	Essential	0.036076	13	24.1594	0.00341297	UDP-N-acetylmuramoyl-L-alanine—D-glutamate ligase	UDP-N-acetylmuramoylalanine--D-glutamate ligase (EC 6.3.2.9)	(RefSeq) UDP-N-acetylmuramoyl-L-alanine--D-glutamate ligase	eco00550: Peptidoglycan biosynthesis - Escherichia coli K-12 MG1655
murF	b0086	NO	Non-Essential	0.0328693	14	33.2546	0.00346021	UDP-N-acetylmuramoyl-tripeptide—D-alanyl-D-alanine ligase	UDP-N-acetylmuramoylalanyl-D-glutamyl-2,6-diaminopimelate--D-alanyl-D-alanyl ligase (EC 6.3.2.15)	(RefSeq) D-alanyl-D-alanine-adding enzyme	eco00550: Peptidoglycan biosynthesis - Escherichia coli K-12 MG1655
murG	b0090	NO	Essential	0.0349813	15	35.1344	0.00347222	N-acetylglucosaminyl transferase, murG acetylglucosaminyltransferase enzymes inhibited by vancomycin. Mutations in murG confer resistance to vancomycin through antibiotic target alteration.	UDP-N-acetylglucosamine--N-acetylmuramyl-(Pentapeptide) pyrophosphoryl-undecaprenol N-acetylglucosamine transferase (EC 2.4.1.-)	(RefSeq) N-acetylglucosaminyl transferase	eco00550: Peptidoglycan biosynthesis - Escherichia coli K-12 MG1655
nemA	b1650	NO	Non-essential	0.144756	2	0	0.125		N-ethylmaleimide reductase (EC 1.-.-.-)	(RefSeq) N-ethylmaleimide reductase	Not in an overexpressed pathway
nfsA	b0851	YES	Non-essential	0.54508	5	1.5	0.2		Oxygen-insensitive NADPH nitroreductase (EC 1.-.-.-)	(RefSeq) NADPH-dependent nitroreductase NfsA	Not in an overexpressed pathway
nfsB	b0578	YES	Non-essential	0.53005	5	1.5	0.2			(RefSeq) NAD(P)H nitroreductase NfsB	Not in an overexpressed pathway
nusG	b3982	NO	Essential	0.0240027	24	4.97572	0.00327869	transcription termination/antitermination factor	Transcription antitermination protein nusG	(RefSeq) transcription termination factor NusG	Not in an overexpressed pathway
ompA	b0957	NO	Non-essential	0.0269702	10	184.604	0.0034965	outer membrane protein A	Outer membrane protein A precursor	(RefSeq) outer membrane protein A	Not in an overexpressed pathway
ompC	b2215	NO	Non-essential	0.0388693	8	34.2874	0.00318471	n the presence of antibiotic stress, there is a coupled down-regulation of the porin OmpC with the OmpF. Mutants both lacking both OmpC and OmpF proteins are resistant to cephaloridine and cefazolin. Analyses of genes involved in the increased resistance to tetracycline suggest that the up-regulation of efflux pump genes is accompanied by a decrease of OmpF and OmpC synthesis. Homologs of OmpC ha…	Outer membrane protein C precursor	(RefSeq) outer membrane porin C	eco01501: beta-Lactam resistance - Escherichia coli K-12 MG1655
ompF	b0929	YES	Non-essential	0.199357	14	147.136	0.00350877		Outer membrane protein F precursor	(RefSeq) outer membrane porin F	eco01501: beta-Lactam resistance - Escherichia coli K-12 MG1655
ompT	b0565	NO	Non-essential	0.0333591	8	55.2749	0.0031348	A ToxR negatively regulated outer membrane porin. In Vibrio cholerae, ToxR controls resistance to P2 (a BPI-derived antimicrobial peptide) by regulating the production of OmpT, especially in the absence of OmpU.	Protease VII precursor (EC 3.4.21.87)	(RefSeq) DLP12 prophage; protease 7	Not in an overexpressed pathway
oxyR	b3961	NO	Non-essential	0.0372781	6	4.58656	0.00301205	DNA-binding transcriptional dual regulator	Exodeoxyribonuclease VII small subunit (EC 3.1.11.6)	(RefSeq) DNA-binding transcriptional dual regulator OxyR	Not in an overexpressed pathway
pagP	b0622	NO	Non-essential	0.0424353	6	83.0336	0.00278552		Modifies lipid A (adds palmitate)	(RefSeq) Lipid A palmitoyltransferase	eco01503: Cationic antimicrobial peptide (CAMP) resistance - Escherichia coli K-12 MG1655
parC	b3019	YES	Essential	0.335664	10	41.1979	0.00333333		Topoisomerase IV subunit A (EC 5.99.1.-)	(RefSeq) DNA topoisomerase IV subunit A	Not in an overexpressed pathway
parE	b3030	YES	Essential	0.238437	6	11.2314	0.00308642	Point mutation in Escherichia coli parE resulting in fluoroquinolones resistance.	Topoisomerase IV subunit B (EC 5.99.1.-)	(RefSeq) DNA topoisomerase IV subunit B	Not in an overexpressed pathway
phoP	b1130	NO	Non-essential	0.0369964	4	61.6375	0.00277778	PhoP is a direct repressor of the macAB efflux genes.	Transcriptional regulatory protein phoP	(RefSeq) DNA-binding transcriptional dual regulator PhoP	eco01503: Cationic antimicrobial peptide (CAMP) resistance - Escherichia coli K-12 MG1655
pitB	b2987	NO	Non-essential	0.137597	5	28.1231	0.00212314		Probable low-affinity inorganic phosphate transporter 2	(RefSeq) metal phosphate:H(+) symporter PitB	Not in an overexpressed pathway
plsX	b1090	NO	Non-essential	0.0456457	8	102.887	0.0030581	putative phosphate acyltransferase	Fatty acid/phospholipid synthesis protein plsX	(RefSeq) putative phosphate acyltransferase	Not in an overexpressed pathway
plsY	b3059	NO	Unknown	0.0353817	5	97.844	0.0027027			(RefSeq) putative glycerol-3-phosphate acyltransferase	Not in an overexpressed pathway
pmrD	b2259	NO	Non-essential	0.048887	5	11.148	0.00239234	signal transduction protein	Polymyxin B resistance protein pmrD	(RefSeq) signal transduction protein PmrD	eco01503: Cationic antimicrobial peptide (CAMP) resistance - Escherichia coli K-12 MG1655
pmrR	b4703	NO	Non-essential	0.0592833	3	0	0.00214133	small regulatory membrane protein		(RefSeq) putative bitopic inner membrane protein	Not in an overexpressed pathway
priB	b4201	NO	Essential	0.0255344	23	3.00727	0.00327869	primosomal replication protein N	Primosomal replication protein N	(RefSeq) primosomal replication protein N	Not in an overexpressed pathway
ptsI	b2416	YES	Non-essential	0.308973	2	8.75093	0.00240964	PtsI (phosphoenolpyruvate-protein phosphotransferase) is involved in cyclic AMP synthesis, which regulates glpT expression. As a result, mutations to ptsI confer resistance to fosfomycin by affecting the regulation of fosfomycin import.	Phosphoenolpyruvate-protein phosphotransferase (EC 2.7.3.9)	(RefSeq) PTS enzyme I	Not in an overexpressed pathway
rmf	b0953	NO	Unknown	0.0243405	16	0	0.00286533		Ribosome modulation factor	(RefSeq) ribosome modulation factor	Not in an overexpressed pathway
rob	b4396	YES	Non-essential	0.548635	6	3.29062	0.00275482	The robA protein is a positive regulator for the acrAB efflux genes, and is structurally similar to SoxS and MarA.	Right origin-binding protein	(RefSeq) DNA-binding transcriptional dual regulator Rob	Not in an overexpressed pathway
rplA	b3984	NO	Unknown	0.0259137	30	18.0399	0.00353357		50S ribosomal protein L1	(RefSeq) 50S ribosomal subunit protein L1	eco03010: Ribosome - Escherichia coli K-12 MG1655
rplJ	b3985	NO	Essential	0.0256747	28	13.6798	0.00342466	50S ribosomal subunit protein L10	50S ribosomal protein L10	(RefSeq) 50S ribosomal subunit protein L10	eco03010: Ribosome - Escherichia coli K-12 MG1655
rplM	b3231	NO	Essential	0.0251291	34	39.762	0.00367647	50S ribosomal subunit protein L13	50S ribosomal protein L13	(RefSeq) 50S ribosomal subunit protein L13	eco03010: Ribosome - Escherichia coli K-12 MG1655
rplQ	b3294	NO	Essential	0.0261704	31	29.4511	0.00363636	50S ribosomal subunit protein L17	50S ribosomal protein L17	(RefSeq) 50S ribosomal subunit protein L17	eco03010: Ribosome - Escherichia coli K-12 MG1655
rplV	b3315	NO	Essential	0.0253269	32	31.836	0.00364964	50S ribosomal subunit protein L22 Mutations in the tentacles of rplV, the 50S ribosomal subunit protein L22 regulating the expression of S10 operon at both the transcriptional and posttranscriptional level, confer resistance against erythromycin in E. coli strain AB301	50S ribosomal protein L22	(RefSeq) 50S ribosomal subunit protein L22	eco03010: Ribosome - Escherichia coli K-12 MG1655
rplW	b3318	NO	Essential	0.0253525	32	31.836	0.00364964	50S ribosomal subunit protein L23	50S ribosomal protein L23	(RefSeq) 50S ribosomal subunit protein L23	eco03010: Ribosome - Escherichia coli K-12 MG1655
rpmB	b3637	NO	Unknown	0.0268118	33	35.8919	0.003663	50S ribosomal subunit protein L28	50S ribosomal protein L28	(RefSeq) 50S ribosomal subunit protein L28	eco03010: Ribosome - Escherichia coli K-12 MG1655
rpmG	b3636	NO	Unknown	0.0262321	33	35.8919	0.003663		50S ribosomal protein L33	(RefSeq) 50S ribosomal subunit protein L33	eco03010: Ribosome - Escherichia coli K-12 MG1655
rpmI	b1717	NO	Essential	0.0260024	31	26.4823	0.00359712	50S ribosomal subunit protein A; X1 protein	50S ribosomal protein L35	(RefSeq) 50S ribosomal subunit protein L35	eco03010: Ribosome - Escherichia coli K-12 MG1655
rpoA	b3295	NO	Essential	0.0265759	35	253.183	0.0041841		DNA-directed RNA polymerase alpha chain (EC 2.7.7.6)	(RefSeq) RNA polymerase subunit alpha	Not in an overexpressed pathway
rpoB	b3987	YES	Essential	0.0790026	38	461.811	0.00431034		DNA-directed RNA polymerase beta chain (EC 2.7.7.6)	(RefSeq) RNA polymerase subunit beta	Not in an overexpressed pathway
rpoC	b3988	NO	Essential	0.0266762	33	158.047	0.00378788	RNA polymerase subunit β'	DNA-directed RNA polymerase beta' chain (EC 2.7.7.6)	(RefSeq) RNA polymerase subunit beta'	Not in an overexpressed pathway
rpoD	b3067	NO	Essential	0.0265805	14	90.4941	0.00387597		RNA polymerase sigma factor rpoD	(RefSeq) RNA polymerase, sigma 70 (sigma D) factor	Not in an overexpressed pathway
rpoH	b3461	NO	Essential	0.0278363	8	39.6204	0.00333333	RNA polymerase sigma factor	RNA polymerase sigma-32 factor	(RefSeq) RNA polymerase, sigma 32 (sigma H) factor	Not in an overexpressed pathway
rpsA	b0911	NO	Essential	0.026077	32	234.188	0.00378788	30S ribosomal subunit protein S1	30S ribosomal protein S1	(RefSeq) 30S ribosomal subunit protein S1	eco03010: Ribosome - Escherichia coli K-12 MG1655
rpsB	b0169	NO	Essential	0.0256246	32	26.5475	0.00355872	0S ribosomal subunit protein S2	30S ribosomal protein S2	(RefSeq) 30S ribosomal subunit protein S2	eco03010: Ribosome - Escherichia coli K-12 MG1655
rpsC	b3314	NO	Essential	0.0254943	34	101.963	0.003861		30S ribosomal protein S3	(RefSeq) 30S ribosomal subunit protein S3	eco03010: Ribosome - Escherichia coli K-12 MG1655
rpsF	b4200	NO	Unknown	0.0256152	31	23.1035	0.0035461		30S ribosomal protein S6	(RefSeq) 30S ribosomal subunit protein S6	eco03010: Ribosome - Escherichia coli K-12 MG1655
rpsJ	b3321	NO	Essential	0.0262419	33	98.1078	0.00384615		30S ribosomal protein S10	(RefSeq) 30S ribosomal subunit protein S10	eco03010: Ribosome - Escherichia coli K-12 MG1655
rpsM	b3298	NO	Essential	0.0257792	33	30.4023	0.00357143	30S ribosomal subunit protein S13	30S ribosomal protein S13	(RefSeq) 30S ribosomal subunit protein S13	eco03010: Ribosome - Escherichia coli K-12 MG1655
rpsQ	b3311	NO	Essential	0.0257166	31	21.9736	0.00350877	30S ribosomal subunit protein S17	30S ribosomal protein S17	(RefSeq) 30S ribosomal subunit protein S17	eco03010: Ribosome - Escherichia coli K-12 MG1655
rpsR	b4202	NO	Essential	0.0259857	32	26.8333	0.00355872	30S ribosomal subunit protein S18	30S ribosomal protein S18	(RefSeq) 30S ribosomal subunit protein S18	eco03010: Ribosome - Escherichia coli K-12 MG1655
secA	b0098	NO	Essential	0.0287758	22	354.289	0.00396825		Preprotein translocase secA subunit	(RefSeq) protein translocation ATPase	Not in an overexpressed pathway
secY	b3300	NO	Essential	0.0261236	33	231.384	0.00398406		Preprotein translocase secY subunit	(RefSeq) Sec translocon subunit SecY	Not in an overexpressed pathway
skp/hlpA	b0178	NO	Non-essential	0.0332387	8	163.116	0.00322581		Histone-like protein HLP-1 precursor	(RefSeq) periplasmic chaperone Skp	Not in an overexpressed pathway
sodA	b3908	NO	Non-essential	0.035229	5	0	0.00293255	superoxide dismutase	Superoxide dismutase [Mn] (EC 1.15.1.1)	(RefSeq) superoxide dismutase (Mn)	Not in an overexpressed pathway
soxR	b4063	YES	Non-essential	0.367412	9	37.2017	0.00309598	SoxR is a sensory protein that upregulates soxS expression in the presence of redox-cycling drugs. This stress response leads to the expression many multidrug efflux pumps. In Pseudomonas aeruginosa, which lacks SoxS, SoxR is able to directly upregulate the expression of the MexGHI-OpmD efflux pump.	Redox-sensitive transcriptional activator soxR	(RefSeq) DNA-binding transcriptional dual regulator SoxR	Not in an overexpressed pathway
soxS	b4062	YES	Non-essential	0.355663	12	85.5882	0.00315457	SoxS is a global regulator that up-regulates the expression of AcrAB efflux genes. It also reduces OmpF expression to decrease cell membrane permeability.	Regulatory protein soxS	(RefSeq) DNA-binding transcriptional dual regulator SoxS	Not in an overexpressed pathway
tolC	b3035	NO	Non-essential	0.0860539	22	488.95	0.0037594	outer membrane channel	Outer membrane protein tolC precursor	(RefSeq) outer membrane channel TolC	eco01501: beta-Lactam resistance - Escherichia coli K-12 MG1655
topA	b1274	NO	Essential	0.0326658	8	25.2838	0.0034965	DNA topoisomerase I	DNA topoisomerase I (EC 5.99.1.2)	(RefSeq) DNA topoisomerase 1	Not in an overexpressed pathway
tufA	b3339	YES	Essential	0.102896	23	0.303529	0.00324675		Elongation factor Tu	(RefSeq) translation elongation factor Tu 1	Not in an overexpressed pathway
tufB	b3980	YES	Essential	0.103511	24	0.184171	0.00325733		Elongation factor Tu	(RefSeq) translation elongation factor Tu 2	Not in an overexpressed pathway
uhpA	b3669	YES	Non-essential	0.794069	7	252.51	0.00255754	UhpA acts as a positive regulator of UhpT, which is a transporter to bring fosfomycin drugs into bacterial cells. Mutations in UhpA that negatively impact the expression of UhpT can confer resistance.	Transcriptional regulatory protein uhpA	(RefSeq) DNA-binding transcriptional activator UhpA	Not in an overexpressed pathway
uhpB	b3668	NO	Non-essential	0.256489	4	0	0.00198807		Sensor protein uhpB (EC 2.7.3.-)	(RefSeq) sensory histidine kinase UhpB	Not in an overexpressed pathway
uhpC	b3667	NO	Non-essential	0.251651	4	0	0.00198807	nner membrane protein sensing glucose-6-phosphate	Regulatory protein uhpC	(RefSeq) inner membrane protein sensing glucose-6-phosphate	Not in an overexpressed pathway
uhpT	b3666	YES	Non-essential	0.801231	5	109.386	0.00245098	UhpT encodes a transporter that can import fosfomycin-type drugs into bacterial cells. Mutations to UhpT confer resistance.	Hexose phosphate transport protein	(RefSeq) hexose-6-phosphate:phosphate antiporter	Not in an overexpressed pathway
uvrB	b0779	NO	Non-essential	0.0300285	5	5.52045	0.00294985		Excinuclease ABC subunit B	(RefSeq) excision nuclease subunit B	Not in an overexpressed pathway
ycaK	b0901	NO	Non-essential	0.127906	4	0	0.166667		Putative NAD(P)H oxidoreductase ycaK (EC 1.6.99.-)	(RefSeq) putative NAD(P)H-dependent oxidoreductase YcaK	Not in an overexpressed pathway
yceD	b1088	NO	Non-essential	0.0301503	21	190.138	0.00331126	DUF177 domain-containing protein	Hypothetical protein yceD	(RefSeq) DUF177 domain-containing protein YceD	Not in an overexpressed pathway
yeaD	b1780	NO	Non-essential	0.042805	1	0	0.333333		Unknown protein from 2D-page	(RefSeq) putative aldose 1-epimerase YeaD	Not in an overexpressed pathway
yeaE	b1781	NO	Non-essential	0.0684997	1	0	0.333333		Hypothetical protein yeaE	(RefSeq) methylglyoxal reductase YeaE	Not in an overexpressed pathway
yhjB	b3520	NO	Non-essential	0.130045	1	0	0.00197628	putative DNA-binding transcriptional regulator	Hypothetical transcriptional regulator yhjB	(RefSeq) putative DNA-binding transcriptional regulator YhjB	Not in an overexpressed pathway
yieF	b3713	NO	Non-essential	0.108648	4	0	0.166667		Hypothetical protein yieF	(RefSeq) chromate reductase	Not in an overexpressed pathway

## Sheet: NoSeed NoEssential
Symbol	B number	Desccription	Functional Annotation	KEGG annotation	KEGG Pathway
accD	b2316	Acetyl-CoA carboxyltransferase subunit β	Acetyl-coenzyme A carboxylase carboxyl transferase subunit beta (EC 6.4.1.2)	(RefSeq) acetyl-CoA carboxyltransferase subunit beta	eco01212: Fatty acid metabolism - Escherichia coli K-12 MG1655
acrB	b0462	Protein subunit of AcrA-AcrB-TolC multidrug efflux complex. AcrB functions as a herterotrimer which forms the inner membrane component and is primarily responsible for substrate recognition and energy transduction by acting as a drug/proton antiporter.	Acriflavine resistance protein B	(RefSeq) multidrug efflux pump RND permease AcrB	eco01501: beta-Lactam resistance - Escherichia coli K-12 MG1655
acrD	b2470	AcrD is an aminoglycoside efflux pump expressed in E. coli. Its expression can be induced by indole, and is regulated by baeRS and cpxAR.	Probable aminoglycoside efflux pump	(RefSeq) multidrug efflux pump RND permease AcrD	Not in an overexpressed pathway
araC	b0064	DNA-binding transcriptional dual regulator	Arabinose operon regulatory protein	(RefSeq) DNA-binding transcriptional dual regulator AraC	Not in an overexpressed pathway
arfA	b4550			(RefSeq) alternative ribosome-rescue factor A	Not in an overexpressed pathway
bamB	b2512	Outer membrane protein assembly factor		(RefSeq) outer membrane protein assembly factor BamB	Not in an overexpressed pathway
crp	b3357	DNA-binding transcriptional dual regulator	Catabolite gene activator	(RefSeq) DNA-binding transcriptional dual regulator CRP	Not in an overexpressed pathway
emrD	b3673	EmrD is a multidrug transporter from the Major Facilitator Superfamily (MFS) primarily found in Escherichia coli. EmrD couples efflux of amphipathic compounds with proton import across the plasma membrane	Multidrug resistance protein D	(RefSeq) multidrug efflux pump EmrD	Not in an overexpressed pathway
folB	b3058	Dihydroneopterin aldolase	Dihydroneopterin aldolase (EC 4.1.2.25)	(RefSeq) dihydroneopterin aldolase	Not in an overexpressed pathway
glpF	b3927	Glycerol facilitator	Glycerol uptake facilitator protein	(RefSeq) glycerol facilitator	Not in an overexpressed pathway
glpK	b3926		Glycerol kinase (EC 2.7.1.30)	(RefSeq) glycerol kinase	Not in an overexpressed pathway
hpf	b3203		Acetaldehyde dehydrogenase (EC 1.2.1.10)	(RefSeq) ribosome hibernation-promoting factor	Not in an overexpressed pathway
katG	b3942	Catalase/hydroperoxidase	Peroxidase/catalase HPI (EC 1.11.1.6)	(RefSeq) catalase/hydroperoxidase HPI	Not in an overexpressed pathway
lacZ	b0344		Beta-galactosidase (EC 3.2.1.23)	(RefSeq) beta-galactosidase	Not in an overexpressed pathway
lepA	b2569	30S ribosomal subunit biogenesis factor	GTP-binding protein lepA	(RefSeq) 30S ribosomal subunit biogenesis factor LepA	Not in an overexpressed pathway
macB	b0879	MacB is an ATP-binding cassette (ABC) transporter that exports macrolides with 14- or 15- membered lactones. It forms an antibiotic efflux complex with MacA and TolC. macB corresponds to 1 locus in Pseudomonas aeruginosa PAO1 and 1 locus in Pseudomonas aeruginosa LESB58.	Macrolide-specific ABC-type efflux carrier	(RefSeq) ABC-type tripartite efflux pump ATP binding/membrane subunit	Not in an overexpressed pathway
marA	b1531	In the presence of antibiotic stress, E. coli overexpresses the global activator protein MarA, which besides inducing MDR efflux pump AcrAB, also down- regulates synthesis of the porin OmpF.	Transcriptional activator of the MarA regulon.	(RefSeq) DNA-binding transcriptional dual regulator MarA	eco01503: Cationic antimicrobial peptide (CAMP) resistance - Escherichia coli K-12 MG1655
marB	b1532	mMltiple antibiotic resistance protein	Multiple antibiotic resistance protein marB	(RefSeq) multiple antibiotic resistance protein MarB	Not in an overexpressed pathway
mdaB	b3028		Modulator of drug activity B	(RefSeq) NADPH:quinone oxidoreductase MdaB	Not in an overexpressed pathway
mdtK	b1663	A multidrug and toxic compound extrusions (MATE) transporter conferring resistance to norfloxacin, doxorubicin and acriflavine.		(RefSeq) multidrug efflux pump MdtK	Not in an overexpressed pathway
mprA	b2684	EmrR is a negative regulator for the EmrAB-TolC multidrug efflux pump in E. coli. Mutations lead to EmrAB-TolC overexpression.	Transcriptional repressor mprA	(RefSeq) DNA-binding transcriptional repressor MprA	Not in an overexpressed pathway
mraZ	b0081	DNA-binding transcriptional repressor	Protein mraZ	(RefSeq) DNA-binding transcriptional repressor MraZ	Not in an overexpressed pathway
murF	b0086	UDP-N-acetylmuramoyl-tripeptide—D-alanyl-D-alanine ligase	UDP-N-acetylmuramoylalanyl-D-glutamyl-2,6-diaminopimelate--D-alanyl-D-alanyl ligase (EC 6.3.2.15)	(RefSeq) D-alanyl-D-alanine-adding enzyme	eco00550: Peptidoglycan biosynthesis - Escherichia coli K-12 MG1655
nemA	b1650		N-ethylmaleimide reductase (EC 1.-.-.-)	(RefSeq) N-ethylmaleimide reductase	Not in an overexpressed pathway
ompA	b0957	Outer membrane protein A	Outer membrane protein A precursor	(RefSeq) outer membrane protein A	Not in an overexpressed pathway
ompC	b2215	In the presence of antibiotic stress, there is a coupled down-regulation of the porin OmpC with the OmpF. Mutants both lacking both OmpC and OmpF proteins are resistant to cephaloridine and cefazolin. Analyses of genes involved in the increased resistance to tetracycline suggest that the up-regulation of efflux pump genes is accompanied by a decrease of OmpF and OmpC synthesis. Homologs of OmpC h…	Outer membrane protein C precursor	(RefSeq) outer membrane porin C	eco01501: beta-Lactam resistance - Escherichia coli K-12 MG1655
ompT	b0565	A ToxR negatively regulated outer membrane porin. In Vibrio cholerae, ToxR controls resistance to P2 (a BPI-derived antimicrobial peptide) by regulating the production of OmpT, especially in the absence of OmpU.	Protease VII precursor (EC 3.4.21.87)	(RefSeq) DLP12 prophage; protease 7	Not in an overexpressed pathway
oxyR	b3961	DNA-binding transcriptional dual regulator	Exodeoxyribonuclease VII small subunit (EC 3.1.11.6)	(RefSeq) DNA-binding transcriptional dual regulator OxyR	Not in an overexpressed pathway
pagP	b0622		Modifies lipid A (adds palmitate)	(RefSeq) Lipid A palmitoyltransferase	eco01503: Cationic antimicrobial peptide (CAMP) resistance - Escherichia coli K-12 MG1655
phoP	b1130	PhoP is a direct repressor of the macAB efflux genes.	Transcriptional regulatory protein phoP	(RefSeq) DNA-binding transcriptional dual regulator PhoP	eco01503: Cationic antimicrobial peptide (CAMP) resistance - Escherichia coli K-12 MG1655
pitB	b2987		Probable low-affinity inorganic phosphate transporter 2	(RefSeq) metal phosphate:H(+) symporter PitB	Not in an overexpressed pathway
plsX	b1090	Putative phosphate acyltransferase	Fatty acid/phospholipid synthesis protein plsX	(RefSeq) putative phosphate acyltransferase	Not in an overexpressed pathway
plsY	b3059			(RefSeq) putative glycerol-3-phosphate acyltransferase	Not in an overexpressed pathway
pmrD	b2259	Signal transduction protein	Polymyxin B resistance protein pmrD	(RefSeq) signal transduction protein PmrD	eco01503: Cationic antimicrobial peptide (CAMP) resistance - Escherichia coli K-12 MG1655
pmrR	b4703	Small regulatory membrane protein		(RefSeq) putative bitopic inner membrane protein	Not in an overexpressed pathway
rmf	b0953		Ribosome modulation factor	(RefSeq) ribosome modulation factor	Not in an overexpressed pathway
rplA	b3984		50S ribosomal protein L1	(RefSeq) 50S ribosomal subunit protein L1	eco03010: Ribosome - Escherichia coli K-12 MG1655
rpmB	b3637	50S ribosomal subunit protein L28	50S ribosomal protein L28	(RefSeq) 50S ribosomal subunit protein L28	eco03010: Ribosome - Escherichia coli K-12 MG1655
rpmG	b3636		50S ribosomal protein L33	(RefSeq) 50S ribosomal subunit protein L33	eco03010: Ribosome - Escherichia coli K-12 MG1655
rpsF	b4200		30S ribosomal protein S6	(RefSeq) 30S ribosomal subunit protein S6	eco03010: Ribosome - Escherichia coli K-12 MG1655
skp/hlpA	b0178		Histone-like protein HLP-1 precursor	(RefSeq) periplasmic chaperone Skp	Not in an overexpressed pathway
sodA	b3908	Superoxide dismutase	Superoxide dismutase [Mn] (EC 1.15.1.1)	(RefSeq) superoxide dismutase (Mn)	Not in an overexpressed pathway
tolC	b3035	Outer membrane channel	Outer membrane protein tolC precursor	(RefSeq) outer membrane channel TolC	eco01501: beta-Lactam resistance - Escherichia coli K-12 MG1655
uhpB	b3668		Sensor protein uhpB (EC 2.7.3.-)	(RefSeq) sensory histidine kinase UhpB	Not in an overexpressed pathway
uhpC	b3667	Inner membrane protein sensing glucose-6-phosphate	Regulatory protein uhpC	(RefSeq) inner membrane protein sensing glucose-6-phosphate	Not in an overexpressed pathway
uvrB	b0779		Excinuclease ABC subunit B	(RefSeq) excision nuclease subunit B	Not in an overexpressed pathway
ycaK	b0901		Putative NAD(P)H oxidoreductase ycaK (EC 1.6.99.-)	(RefSeq) putative NAD(P)H-dependent oxidoreductase YcaK	Not in an overexpressed pathway
yceD	b1088	DUF177 domain-containing protein	Hypothetical protein yceD	(RefSeq) DUF177 domain-containing protein YceD	Not in an overexpressed pathway
yeaD	b1780		Unknown protein from 2D-page	(RefSeq) putative aldose 1-epimerase YeaD	Not in an overexpressed pathway
yeaE	b1781		Hypothetical protein yeaE	(RefSeq) methylglyoxal reductase YeaE	Not in an overexpressed pathway
yhjB	b3520	Putative DNA-binding transcriptional regulator	Hypothetical transcriptional regulator yhjB	(RefSeq) putative DNA-binding transcriptional regulator YhjB	Not in an overexpressed pathway
yieF	b3713		Hypothetical protein yieF	(RefSeq) chromate reductase	Not in an overexpressed pathway
